# Supplementary material for: Genome-wide association analysis for β-hydroxybutyrate concentration in Milk in Holstein dairy cattle
Source: BMC Genet. 2019 Jul 16;20:58. doi: 10.1186/s12863-019-0761-9 (PMC6636026; doi:10.1186/s12863-019-0761-9)
Supplement: Supplementary file 1 — Excel file describing highly significant SNPs (genome-wise FDR < 5%) resulting from GWAS analysis using single SNP regression mixed linear model for subclinical ketosis in first lactation (SCK1) and subclinical ketosis in later lactations (SCK2) (XLS 91 kb) [file 12863_2019_761_MOESM1_ESM.xls]

## Sheet: SCK1_significant_SNPs
SNPID	Chr	Pos	MAF	SNP_effect	p.value	FDR_GW
ARS-BFGL-NGS-118182	6	88592295	0.49584	3.64909	4.88e-12	0.01
BOVINEHD0600015345	6	56014649	0.38132	2.64996	2.12e-06	0.05		MAF= Minor allele frequency
BOVINEHD0600024173	6	88433671	0.46241	-2.27766	9.57e-06	0.05		FDR_GW 0.01= The SNPs that are significant at 1% genome-wise (GW) false discovery rate (FDR) threshold
BOVINEHD0600024179	6	88441084	0.47006	2.21642	1.09e-05	0.05		FDR_GW 0.05= The SNPs that are significant at 5% genome-wise (GW) false discovery rate (FDR) threshold
BOVINEHD0600024201	6	88494442	0.48302	3.44237	1.05e-10	0.01
BOVINEHD0600024204	6	88498400	0.30763	3.26074	2.05e-09	0.01
BOVINEHD0600024227	6	88576602	0.42746	2.41513	1.06e-05	0.05
BOVINEHD0600024247	6	88614630	0.25996	-3.90002	3.73e-11	0.01
BOVINEHD0600024271	6	88668261	0.31697	3.41112	3.05e-10	0.01
BOVINEHD0600024289	6	88728581	0.44035	-4.12671	2.33e-14	0.01
BOVINEHD0600024290	6	88730717	0.17762	3.71009	1.03e-08	0.01
BOVINEHD0600024291	6	88732184	0.44702	-4.22013	1.51e-15	0.01
BOVINEHD0600024294	6	88735599	0.31694	4.2345	1.1e-14	0.01
BOVINEHD0600024301	6	88750266	0.3418	4.24763	5.02e-15	0.01
BOVINEHD0600024302	6	88751491	0.2963	-3.97032	5.74e-13	0.01
BOVINEHD0600024303	6	88753354	0.34894	3.73565	2.26e-12	0.01
BOVINEHD0600024310	6	88778043	0.21246	3.36406	2.4e-08	0.01
BOVINEHD0600024313	6	88791761	0.44107	-4.03208	1.14e-13	0.01
BOVINEHD0600024315	6	88800322	0.46194	-4.1078	9.96e-14	0.01
BOVINEHD0600024316	6	88803843	0.46194	4.1078	9.96e-14	0.01
BOVINEHD0600024317	6	88808116	0.46194	4.1078	9.96e-14	0.01
BOVINEHD0600024322	6	88817457	0.46194	-4.1078	9.96e-14	0.01
BOVINEHD0600024326	6	88827950	0.17312	3.75149	1.51e-08	0.01
BOVINEHD0600024327	6	88832335	0.46191	-4.11448	9.2e-14	0.01
BOVINEHD0600024334	6	88850388	0.13353	3.77333	2.07e-07	0.01
BOVINEHD0600024350	6	88887995	0.40706	2.73948	1.16e-06	0.01
BOVINEHD0600024352	6	88903186	0.24105	3.63086	5.33e-10	0.01
BOVINEHD0600024355	6	88919352	0.4546	4.76803	4.49e-18	0.01
BOVINEHD0600024364	6	88947325	0.18161	-3.14724	7.57e-07	0.01
BOVINEHD0600024365	6	88948552	0.48596	3.64887	7.18e-12	0.01
BOVINEHD0600024368	6	88958861	0.25729	4.0634	3.45e-12	0.01
BOVINEHD0600024373	6	88973755	0.15505	-3.55624	1.96e-07	0.01
BOVINEHD0600024406	6	89050323	0.35371	3.25111	2.14e-09	0.01
BOVINEHD0600024433	6	89139865	0.44952	-2.6971	1.06e-06	0.01
BOVINEHD0600024435	6	89145527	0.10187	4.36024	4.43e-07	0.01
BOVINEHD0600024550	6	89475822	0.35885	-3.02427	1.05e-08	0.01
BOVINEHD0600024560	6	89519867	0.07595	4.70348	2.78e-06	0.05
BOVINEHD0600024569	6	89546161	0.21994	-2.73475	4.96e-06	0.05
BOVINEHD0600024576	6	89586128	0.12413	3.78475	1.24e-06	0.01
BOVINEHD0600024578	6	89596106	0.43917	-3.03025	9.45e-09	0.01
BOVINEHD0600024581	6	89611879	0.24572	2.78595	1.41e-06	0.01
BOVINEHD0600024746	6	90371709	0.29437	2.77251	9.02e-07	0.01
BOVINEHD0600024752	6	90382995	0.24376	-2.96095	2.56e-07	0.01
BOVINEHD0600024763	6	90418908	0.07927	-5.20977	9.07e-08	0.01
BOVINEHD0600024764	6	90423438	0.0792	-5.20977	9.07e-08	0.01
BOVINEHD0600024791	6	90557327	0.23344	-3.3244	1.52e-07	0.01
BOVINEHD0600024923	6	90977968	0.46211	-2.59297	9.87e-07	0.01
BOVINEHD0600024925	6	90982259	0.4572	2.61612	1.26e-06	0.01
BOVINEHD0600024935	6	91016264	0.46103	-2.52193	2.88e-06	0.05
BOVINEHD0600024986	6	91192949	0.38183	-2.70596	9.71e-07	0.01
BOVINEHD0600025613	6	92951049	0.34299	2.45949	1.18e-05	0.05
BOVINEHD0600025713	6	93124895	0.21128	2.94772	8.65e-06	0.05
BOVINEHD0600025728	6	93148097	0.45033	2.63488	8.15e-07	0.01
BOVINEHD0600025734	6	93157343	0.30547	2.7232	2.75e-06	0.05
BOVINEHD0600025740	6	93164533	0.24369	3.02235	2.39e-06	0.05
BOVINEHD0600025741	6	93168987	0.40392	2.53029	3.9e-06	0.05
BOVINEHD0600025748	6	93182735	0.27735	2.65974	1.13e-05	0.05
BOVINEHD0600025749	6	93184080	0.24792	3.02764	1.48e-06	0.01
BOVINEHD0600025763	6	93213974	0.24109	3.36934	1.71e-07	0.01
BOVINEHD0600025854	6	93465618	0.35672	2.69311	1.62e-06	0.01
BOVINEHD0600026322	6	94884203	0.16256	-3.19934	5.01e-06	0.05
BOVINEHD1000005943	10	17888139	0.03826	-5.26289	9.15e-06	0.05
BOVINEHD1000005952	10	17906378	0.03847	5.18689	1.1e-05	0.05
BOVINEHD1000005959	10	17923813	0.03813	5.32265	7.35e-06	0.05
BOVINEHD2000015167	20	55389447	0.26812	3.2376	3.85e-06	0.05
BOVINEHD2000015856	20	57479655	0.22948	3.2843	3.23e-06	0.05
BOVINEHD2000015861	20	57489824	0.17498	3.7906	5.46e-06	0.05
BTA-64031-NO-RS	6	90325414	0.29451	-2.79348	7.44e-07	0.01
BTA-68275-NO-RS	6	89001383	0.22136	-3.19681	8.05e-08	0.01
HAPMAP44452-BTA-22099	6	89399736	0.10295	4.00162	1.76e-06	0.05
HAPMAP50881-BTA-119376	6	89505004	0.15309	3.94189	2.38e-07	0.01

## Sheet: SCK2_significant_SNPs
SNPID	Chr	Pos	MAF	SNP_effect	p.value	FDR_GW
ARS-BFGL-NGS-107379	14	2054457	0.36352	-4.1251	4.59e-24	0.01
ARS-BFGL-NGS-111931	20	58405641	0.1468	2.27927	4.62e-05	0.05
ARS-BFGL-NGS-112872	6	88069548	0.35033	2.3004	2.18e-05	0.05
ARS-BFGL-NGS-118182	6	88592295	0.49584	3.44383	4.11e-14	0.01		MAF= Minor allele frequency
ARS-BFGL-NGS-17045	20	59109201	0.38585	-2.3309	7.64e-06	0.01		FDR_GW 0.01= The SNPs that are significant at 1% genome-wise (GW) false discovery rate (FDR) threshold
ARS-BFGL-NGS-17376	6	88822266	0.28879	-2.697	5.7e-07	0.01		FDR_GW 0.05= The SNPs that are significant at 5% genome-wise (GW) false discovery rate (FDR) threshold
ARS-BFGL-NGS-18365	14	2117455	0.26913	-1.88814	1.47e-05	0.05
ARS-BFGL-NGS-18858	14	2909929	0.47879	1.93606	7.26e-06	0.01
ARS-BFGL-NGS-3122	14	2721633	0.40158	1.78051	2.56e-05	0.05
ARS-BFGL-NGS-34135	14	1675278	0.48105	-2.20942	1.12e-08	0.01
ARS-BFGL-NGS-41382	6	129022523	0.33504	1.76261	4.82e-05	0.05
ARS-BFGL-NGS-4939	14	1801116	0.33199	-4.36443	6.56e-25	0.01
ARS-BFGL-NGS-57820	14	1651311	0.34329	-4.04418	2.33e-22	0.01
ARS-BFGL-NGS-71622	20	58928800	0.33507	-2.96164	1.1e-07	0.01
ARS-BFGL-NGS-82008	6	87600892	0.34343	-2.38817	1.8e-06	0.01
ARS-BFGL-NGS-84494	20	57301571	0.16984	4.69217	2.4e-09	0.01
ARS-BFGL-NGS-90070	20	58027482	0.22715	-3.97003	8.71e-11	0.01
ARS-BFGL-NGS-94706	14	1696470	0.48856	-2.13699	2.87e-08	0.01
BOVINEHD0300010059	3	32082026	0.23648	-2.53525	2.8e-06	0.01
BOVINEHD0300010065	3	32095162	0.23648	2.51357	3.43e-06	0.01
BOVINEHD0300010070	3	32119999	0.20634	2.73507	6.99e-07	0.01
BOVINEHD0300010081	3	32149527	0.21595	2.41831	6.15e-06	0.01
BOVINEHD0300010312	3	33074854	0.27816	2.08602	2.23e-05	0.05
BOVINEHD0300010696	3	34314659	0.27705	-2.24879	3.14e-06	0.01
BOVINEHD0300010697	3	34316156	0.20143	2.27464	4.41e-05	0.05
BOVINEHD0300030085	3	105042058	0.34322	-1.9738	3.86e-05	0.05
BOVINEHD0600021806	6	78763713	0.33592	2.09787	5.48e-05	0.05
BOVINEHD0600021817	6	78818101	0.3368	2.08445	6.1e-05	0.05
BOVINEHD0600021825	6	78862493	0.36504	-2.05571	1.57e-05	0.05
BOVINEHD0600021907	6	79273130	0.13641	2.99808	9.33e-06	0.05
BOVINEHD0600021957	6	79420166	0.1518	-2.59714	4.93e-05	0.05
BOVINEHD0600021962	6	79444325	0.35584	2.16565	5.77e-06	0.01
BOVINEHD0600022750	6	82500800	0.17457	2.38301	2.83e-05	0.05
BOVINEHD0600022830	6	82896236	0.0679	4.36693	5.63e-06	0.01
BOVINEHD0600022831	6	82898792	0.0679	-4.36693	5.63e-06	0.01
BOVINEHD0600022833	6	82905087	0.0679	-4.36693	5.63e-06	0.01
BOVINEHD0600022834	6	82907694	0.0679	-4.36693	5.63e-06	0.01
BOVINEHD0600022835	6	82912559	0.0679	-4.36693	5.63e-06	0.01
BOVINEHD0600022837	6	82920849	0.0679	4.36693	5.63e-06	0.01
BOVINEHD0600022838	6	82925435	0.0679	-4.36693	5.63e-06	0.01
BOVINEHD0600022839	6	82929947	0.0679	4.36693	5.63e-06	0.01
BOVINEHD0600022940	6	83363791	0.23503	2.36394	3.16e-05	0.05
BOVINEHD0600022973	6	83555591	0.20624	2.85152	6.4e-08	0.01
BOVINEHD0600022974	6	83559466	0.06435	-4.65958	4.28e-06	0.01
BOVINEHD0600023030	6	83822723	0.14152	2.50329	3.03e-05	0.05
BOVINEHD0600023061	6	83927253	0.44428	2.26493	1.86e-05	0.05
BOVINEHD0600023091	6	84001468	0.13891	-2.46892	4.73e-05	0.05
BOVINEHD0600023121	6	84070247	0.19704	-2.27491	1.92e-05	0.05
BOVINEHD0600023166	6	84216366	0.29295	2.41413	3.58e-07	0.01
BOVINEHD0600023167	6	84218061	0.29183	-2.48029	3.45e-06	0.01
BOVINEHD0600023168	6	84223292	0.29224	-2.49349	3.04e-06	0.01
BOVINEHD0600023185	6	84265468	0.29214	2.48583	3.25e-06	0.01
BOVINEHD0600023224	6	84394058	0.14033	-2.61813	4.03e-05	0.05
BOVINEHD0600023245	6	84494379	0.19778	-2.56874	2.33e-06	0.01
BOVINEHD0600023249	6	84506124	0.35303	2.91785	1.52e-09	0.01
BOVINEHD0600023258	6	84537813	0.3687	2.19886	2.48e-06	0.01
BOVINEHD0600023262	6	84560257	0.4342	-2.61543	9.92e-09	0.01
BOVINEHD0600023275	6	84631264	0.31914	2.29263	4.63e-06	0.01
BOVINEHD0600023293	6	84710597	0.43711	2.38474	6.02e-07	0.01
BOVINEHD0600023308	6	84766794	0.06299	4.62567	6.96e-06	0.01
BOVINEHD0600023309	6	84771861	0.06299	4.62567	6.96e-06	0.01
BOVINEHD0600023599	6	85838311	0.29819	2.03298	1.64e-05	0.05
BOVINEHD0600023609	6	85861013	0.10386	3.08017	3.55e-06	0.01
BOVINEHD0600023628	6	85933714	0.13059	3.0242	3.65e-07	0.01
BOVINEHD0600023631	6	85953851	0.1039	3.01276	5.82e-06	0.01
BOVINEHD0600023640	6	86009586	0.14169	-2.56411	1.26e-05	0.05
BOVINEHD0600023643	6	86013877	0.09635	2.77171	3.95e-05	0.05
BOVINEHD0600023659	6	86122072	0.12355	-2.77894	4.16e-06	0.01
BOVINEHD0600023669	6	86154933	0.4749	2.11074	3.24e-05	0.05
BOVINEHD0600023676	6	86188921	0.47469	2.13637	2.63e-05	0.05
BOVINEHD0600023797	6	86686282	0.41786	2.09136	8.94e-06	0.05
BOVINEHD0600023810	6	86769051	0.49347	2.23636	6.23e-06	0.01
BOVINEHD0600023861	6	87039570	0.40216	2.57714	1.28e-06	0.01
BOVINEHD0600023877	6	87131395	0.06168	-4.62755	7.76e-06	0.01
BOVINEHD0600023935	6	87461194	0.10204	-3.88027	2.47e-07	0.01
BOVINEHD0600023944	6	87509644	0.48339	1.97378	2.28e-05	0.05
BOVINEHD0600023955	6	87543239	0.30855	2.15163	2.38e-05	0.05
BOVINEHD0600024093	6	88112377	0.48007	2.06518	2.97e-05	0.05
BOVINEHD0600024095	6	88120411	0.34042	2.11541	2.34e-05	0.05
BOVINEHD0600024120	6	88212890	0.05626	3.9814	5.39e-06	0.01
BOVINEHD0600024201	6	88494442	0.48302	3.56447	1.26e-14	0.01
BOVINEHD0600024204	6	88498400	0.30763	2.56526	4.05e-08	0.01
BOVINEHD0600024227	6	88576602	0.42746	3.00178	2.6e-10	0.01
BOVINEHD0600024231	6	88587093	0.18059	-2.43031	8.12e-06	0.05
BOVINEHD0600024240	6	88604910	0.20255	2.31208	1.07e-05	0.05
BOVINEHD0600024247	6	88614630	0.25996	-2.58631	2.95e-07	0.01
BOVINEHD0600024249	6	88620285	0.21832	-2.60827	7.49e-07	0.01
BOVINEHD0600024251	6	88623548	0.32174	2.08112	2.27e-05	0.05
BOVINEHD0600024267	6	88650827	0.19829	2.06974	5.03e-05	0.05
BOVINEHD0600024271	6	88668261	0.31697	2.02049	1.16e-05	0.05
BOVINEHD0600024288	6	88724389	0.25935	-2.17634	4.57e-05	0.05
BOVINEHD0600024289	6	88728581	0.44035	-2.65763	9.66e-09	0.01
BOVINEHD0600024291	6	88732184	0.44702	-3.06797	2.2e-11	0.01
BOVINEHD0600024294	6	88735599	0.31694	2.88797	9.53e-10	0.01
BOVINEHD0600024301	6	88750266	0.3418	2.94995	2.71e-10	0.01
BOVINEHD0600024302	6	88751491	0.2963	-2.42003	4.14e-07	0.01
BOVINEHD0600024303	6	88753354	0.34894	2.61323	1.16e-08	0.01
BOVINEHD0600024313	6	88791761	0.44107	-2.65258	1.24e-08	0.01
BOVINEHD0600024315	6	88800322	0.46194	-3.15383	4.69e-11	0.01
BOVINEHD0600024316	6	88803843	0.46194	3.15383	4.69e-11	0.01
BOVINEHD0600024317	6	88808116	0.46194	3.15383	4.69e-11	0.01
BOVINEHD0600024322	6	88817457	0.46194	-3.15383	4.69e-11	0.01
BOVINEHD0600024327	6	88832335	0.46191	-3.18135	3.23e-11	0.01
BOVINEHD0600024350	6	88887995	0.40706	3.50049	1.3e-12	0.01
BOVINEHD0600024355	6	88919352	0.4546	3.99165	2.32e-16	0.01
BOVINEHD0600024360	6	88933791	0.30432	-3.0976	5.95e-09	0.01
BOVINEHD0600024365	6	88948552	0.48596	3.14963	1.22e-11	0.01
BOVINEHD0600024369	6	88964217	0.28811	-2.71268	4.11e-07	0.01
BOVINEHD0600024372	6	88971499	0.34752	-2.93583	4.5e-09	0.01
BOVINEHD0600024406	6	89050323	0.35371	2.55841	5.28e-08	0.01
BOVINEHD0600024433	6	89139865	0.44952	-3.13211	1.12e-10	0.01
BOVINEHD0600024434	6	89143841	0.41989	3.24167	1.34e-11	0.01
BOVINEHD0600024548	6	89468529	0.19172	2.30967	1.3e-05	0.05
BOVINEHD0600024550	6	89475822	0.35885	-2.62679	5.43e-09	0.01
BOVINEHD0600024551	6	89484864	0.21852	-2.34672	2.68e-06	0.01
BOVINEHD0600024564	6	89534936	0.26751	2.50232	3.85e-06	0.01
BOVINEHD0600024567	6	89541477	0.39137	2.3222	3.38e-07	0.01
BOVINEHD0600024568	6	89542654	0.31599	2.18386	9.22e-06	0.05
BOVINEHD0600024578	6	89596106	0.43917	-2.74511	1.5e-09	0.01
BOVINEHD0600024585	6	89626766	0.28561	-1.90525	5.4e-05	0.05
BOVINEHD0600024588	6	89634037	0.01593	6.55642	1.23e-05	0.05
BOVINEHD0600024589	6	89635761	0.01593	6.55642	1.23e-05	0.05
BOVINEHD0600024590	6	89641138	0.01593	6.55642	1.23e-05	0.05
BOVINEHD0600024591	6	89642333	0.01593	-6.55642	1.23e-05	0.05
BOVINEHD0600024592	6	89645510	0.01593	-6.55642	1.23e-05	0.05
BOVINEHD0600024596	6	89653183	0.01597	-6.52013	1.33e-05	0.05
BOVINEHD0600024601	6	89677070	0.33277	-2.47352	3.66e-07	0.01
BOVINEHD0600024621	6	89789826	0.2239	2.13821	6e-05	0.05
BOVINEHD0600024752	6	90382995	0.24376	-2.23028	5.16e-06	0.01
BOVINEHD0600024791	6	90557327	0.23344	-2.58905	1.81e-06	0.01
BOVINEHD0600024884	6	90863255	0.30374	2.83142	6.71e-08	0.01
BOVINEHD0600024923	6	90977968	0.46211	-2.17881	2.02e-06	0.01
BOVINEHD0600024970	6	91150454	0.38487	-2.20658	4.2e-06	0.01
BOVINEHD0600024971	6	91151198	0.47923	-1.89232	4.18e-05	0.05
BOVINEHD0600024973	6	91155357	0.34339	-2.22622	5.48e-06	0.01
BOVINEHD0600024979	6	91161348	0.26805	-2.59957	2.37e-06	0.01
BOVINEHD0600024986	6	91192949	0.38183	-2.45076	4.09e-07	0.01
BOVINEHD0600024989	6	91200293	0.292	-2.18371	2.74e-05	0.05
BOVINEHD0600024990	6	91209456	0.25469	2.24797	8.25e-06	0.05
BOVINEHD0600025007	6	91270636	0.40382	-2.46339	2.17e-07	0.01
BOVINEHD0600025009	6	91272022	0.49641	2.4745	1.12e-07	0.01
BOVINEHD0600025069	6	91422949	0.41207	-1.88757	5.97e-05	0.05
BOVINEHD0600025086	6	91447170	0.19294	2.92101	1.37e-06	0.01
BOVINEHD0600025230	6	91851518	0.14947	-2.95735	2.15e-05	0.05
BOVINEHD0600025421	6	92567521	0.49438	-2.35071	1.8e-06	0.01
BOVINEHD0600025431	6	92584159	0.49926	-2.20725	6.51e-06	0.01
BOVINEHD0600025432	6	92585321	0.49926	-2.20725	6.51e-06	0.01
BOVINEHD0600025593	6	92919992	0.48972	-1.88726	4.09e-05	0.05
BOVINEHD0600025613	6	92951049	0.34299	2.43423	7.66e-07	0.01
BOVINEHD0600025701	6	93104440	0.32201	2.18163	2.55e-05	0.05
BOVINEHD0600025706	6	93115085	0.46881	1.90338	4.96e-05	0.05
BOVINEHD0600025709	6	93120495	0.39384	-2.16985	9.47e-06	0.05
BOVINEHD0600025711	6	93122794	0.45561	2.41305	3.19e-07	0.01
BOVINEHD0600025713	6	93124895	0.21128	2.62925	9.07e-06	0.05
BOVINEHD0600025715	6	93126328	0.24332	-2.18403	5.29e-05	0.05
BOVINEHD0600025723	6	93136563	0.24366	2.29436	2.1e-05	0.05
BOVINEHD0600025726	6	93142570	0.2173	-2.32894	5.75e-05	0.05
BOVINEHD0600025728	6	93148097	0.45033	2.87383	6.61e-10	0.01
BOVINEHD0600025734	6	93157343	0.30547	2.53077	7.14e-07	0.01
BOVINEHD0600025740	6	93164533	0.24369	2.49156	8.87e-06	0.05
BOVINEHD0600025741	6	93168987	0.40392	2.60295	6.93e-08	0.01
BOVINEHD0600025763	6	93213974	0.24109	2.74857	1.13e-06	0.01
BOVINEHD0600025812	6	93308071	0.29021	-2.04861	3.35e-05	0.05
BOVINEHD0600027444	6	98696848	0.22106	2.19489	4.42e-05	0.05
BOVINEHD0600034803	6	84471076	0.20587	-2.58815	1.35e-06	0.01
BOVINEHD0700016262	7	56432235	0.3867	2.1951	2.66e-05	0.05
BOVINEHD1100004827	11	15050414	0.36126	1.99185	1.47e-05	0.05
BOVINEHD1100004831	11	15081731	0.22708	-2.26817	2.25e-05	0.05
BOVINEHD1100004868	11	15212371	0.31558	-2.01398	4.04e-05	0.05
BOVINEHD1100004913	11	15369971	0.24558	2.35326	5.4e-05	0.05
BOVINEHD1400000139	14	1410699	0.33047	-1.70888	4.84e-05	0.05
BOVINEHD1400000143	14	1427669	0.49195	1.53537	5.43e-05	0.05
BOVINEHD1400000145	14	1429389	0.38399	1.78522	1.26e-05	0.05
BOVINEHD1400000152	14	1439476	0.38399	1.78522	1.26e-05	0.05
BOVINEHD1400000187	14	1585385	0.39414	-1.76719	1.21e-05	0.05
BOVINEHD1400000239	14	1855090	0.45142	-2.71798	5.5e-12	0.01
BOVINEHD1400000246	14	1880378	0.47185	2.73385	2.91e-12	0.01
BOVINEHD1400000262	14	1967325	0.36664	4.07094	2.68e-22	0.01
BOVINEHD1400000271	14	2002126	0.46099	2.74993	2.61e-12	0.01
BOVINEHD1400000275	14	2019390	0.34519	4.27507	3.32e-24	0.01
BOVINEHD1400000288	14	2084067	0.34302	-2.95154	8.08e-13	0.01
BOVINEHD1400000300	14	2147133	0.40676	-2.75925	2.93e-11	0.01
BOVINEHD1400000305	14	2164419	0.25191	-1.87858	2.81e-05	0.05
BOVINEHD1400000324	14	2257386	0.4342	2.54068	6.76e-09	0.01
BOVINEHD1400000326	14	2273502	0.3442	-1.80339	2.57e-05	0.05
BOVINEHD1400000389	14	2518104	0.3166	-2.30453	7.3e-07	0.01
BOVINEHD1400000400	14	2568452	0.36606	2.18979	9.1e-07	0.01
BOVINEHD1400000414	14	2597718	0.28537	-2.13032	8.38e-06	0.05
BOVINEHD1400000416	14	2603935	0.29109	-2.2481	2.78e-06	0.01
BOVINEHD1400000429	14	2676321	0.4754	-1.90283	7.17e-06	0.01
BOVINEHD1400000434	14	2707911	0.40141	-1.78489	2.46e-05	0.05
BOVINEHD1400000443	14	2758369	0.44655	-2.35382	2.84e-08	0.01
BOVINEHD1400000446	14	2763621	0.34238	1.92212	8.51e-06	0.05
BOVINEHD1400000457	14	2833552	0.47408	-2.34484	4.41e-08	0.01
BOVINEHD1400000462	14	2857000	0.46157	2.59782	1.5e-09	0.01
BOVINEHD1400000473	14	2915391	0.23374	2.26222	6.52e-06	0.01
BOVINEHD1400000474	14	2916658	0.24119	2.3383	2.45e-06	0.01
BOVINEHD1400000480	14	2936478	0.48031	-1.86141	9.7e-06	0.05
BOVINEHD1400000482	14	2940147	0.47246	-2.30193	7.01e-08	0.01
BOVINEHD1400000608	14	3343809	0.45429	-1.88156	1.43e-05	0.05
BOVINEHD1400000706	14	3583221	0.19054	2.49961	1.59e-05	0.05
BOVINEHD1400001233	14	5098835	0.46397	-1.89076	2.79e-05	0.05
BOVINEHD1400002103	14	7824448	0.19321	2.27139	1.57e-05	0.05
BOVINEHD1400002120	14	7854112	0.40243	-1.91157	1.9e-05	0.05
BOVINEHD1400002143	14	7894705	0.19331	2.11239	5.98e-05	0.05
BOVINEHD1400015575	14	55852816	0.13756	3.44574	5.51e-05	0.05
BOVINEHD1400018136	14	64993498	0.14852	3.26481	6.1e-06	0.01
BOVINEHD1400018139	14	64996863	0.15414	-3.06159	1.04e-05	0.05
BOVINEHD1400018541	14	66276813	0.12569	-3.50208	1.88e-06	0.01
BOVINEHD1400018576	14	66444009	0.12832	3.00068	3e-05	0.05
BOVINEHD1400018582	14	66468090	0.12504	3.54454	1.52e-06	0.01
BOVINEHD1400024339	14	1308359	0.44093	1.89545	1.51e-06	0.01
BOVINEHD1400024350	14	3048650	0.31866	-2.12695	3.53e-06	0.01
BOVINEHD1600020454	16	72027009	0.4073	-2.1558	8.31e-06	0.05
BOVINEHD1600020462	16	72039770	0.39813	2.16735	1.05e-05	0.05
BOVINEHD1600020463	16	72042952	0.43721	2.17044	4.47e-06	0.01
BOVINEHD1700015848	17	55864167	0.09229	3.10599	1.32e-05	0.05
BOVINEHD1700015853	17	55880892	0.08871	2.96699	4.78e-05	0.05
BOVINEHD2000015167	20	55389447	0.26812	2.57425	3.91e-05	0.05
BOVINEHD2000015455	20	56289061	0.17887	-2.93943	4.86e-05	0.05
BOVINEHD2000015474	20	56327023	0.29116	2.81822	1.02e-06	0.01
BOVINEHD2000015529	20	56449013	0.17941	-3.34618	3.96e-06	0.01
BOVINEHD2000015715	20	56947501	0.18154	-3.56372	6.78e-07	0.01
BOVINEHD2000015716	20	56948951	0.31873	-2.1237	2.95e-05	0.05
BOVINEHD2000015718	20	56950655	0.17609	-4.36949	7.75e-09	0.01
BOVINEHD2000015856	20	57479655	0.22948	3.76384	1.36e-09	0.01
BOVINEHD2000015861	20	57489824	0.17498	4.96283	4.81e-11	0.01
BOVINEHD2000015886	20	57526223	0.20803	-2.87865	1.84e-05	0.05
BOVINEHD2000015891	20	57532691	0.17275	5.19405	1.96e-11	0.01
BOVINEHD2000015918	20	57590411	0.1717	-4.94525	1.95e-10	0.01
BOVINEHD2000016008	20	57823885	0.32715	2.19944	1.73e-05	0.05
BOVINEHD2000016018	20	57875715	0.19788	-2.13824	5.5e-05	0.05
BOVINEHD2000016024	20	57900464	0.49076	-1.98555	2.66e-05	0.05
BOVINEHD2000016043	20	57981518	0.22694	-4.1298	1.6e-11	0.01
BOVINEHD2000016046	20	57993253	0.32604	-2.33748	4.43e-06	0.01
BOVINEHD2000016063	20	58030158	0.3801	2.42082	3.9e-07	0.01
BOVINEHD2000016077	20	58069651	0.17501	5.87532	1.83e-14	0.01
BOVINEHD2000016111	20	58158895	0.33605	-2.5385	3.92e-07	0.01
BOVINEHD2000016115	20	58161618	0.21436	3.75345	2.68e-09	0.01
BOVINEHD2000016126	20	58177157	0.33277	-2.47544	8.41e-07	0.01
BOVINEHD2000016128	20	58185083	0.20367	-3.92683	5.04e-09	0.01
BOVINEHD2000016136	20	58215607	0.32303	-2.31629	6.81e-06	0.01
BOVINEHD2000016144	20	58257778	0.42006	2.14357	3.91e-06	0.01
BOVINEHD2000016151	20	58274449	0.45582	-2.34868	4.85e-06	0.01
BOVINEHD2000016153	20	58280676	0.37279	-2.54608	1.14e-07	0.01
BOVINEHD2000016156	20	58293959	0.22136	-2.96886	1.41e-06	0.01
BOVINEHD2000016190	20	58374946	0.48028	-2.33675	1.73e-06	0.01
BOVINEHD2000016203	20	58417934	0.42865	2.25879	3.89e-06	0.01
BOVINEHD2000016206	20	58421319	0.23209	-2.62806	2.77e-05	0.05
BOVINEHD2000016208	20	58425019	0.39735	2.46508	7.93e-07	0.01
BOVINEHD2000016210	20	58426752	0.42675	2.31773	2.15e-06	0.01
BOVINEHD2000016216	20	58433919	0.42702	2.3205	2.23e-06	0.01
BOVINEHD2000016217	20	58435724	0.19731	-3.96126	9.57e-09	0.01
BOVINEHD2000016218	20	58436944	0.23144	2.55487	4.65e-05	0.05
BOVINEHD2000016226	20	58445208	0.48366	2.59806	9.08e-08	0.01
BOVINEHD2000016227	20	58445701	0.32844	2.28392	2.06e-05	0.05
BOVINEHD2000016232	20	58455297	0.2712	-2.52593	4.27e-06	0.01
BOVINEHD2000016236	20	58459086	0.2712	2.52593	4.27e-06	0.01
BOVINEHD2000016237	20	58462053	0.2712	2.52593	4.27e-06	0.01
BOVINEHD2000016238	20	58463540	0.2712	2.52593	4.27e-06	0.01
BOVINEHD2000016239	20	58465508	0.2712	2.52593	4.27e-06	0.01
BOVINEHD2000016240	20	58468597	0.2712	2.52593	4.27e-06	0.01
BOVINEHD2000016241	20	58470255	0.2712	2.52593	4.27e-06	0.01
BOVINEHD2000016246	20	58491204	0.43704	2.66714	3.3e-08	0.01
BOVINEHD2000016248	20	58493410	0.41877	-2.72334	2.11e-08	0.01
BOVINEHD2000016252	20	58500982	0.17322	2.53753	1.69e-06	0.01
BOVINEHD2000016253	20	58501904	0.40365	-2.16248	1.25e-05	0.05
BOVINEHD2000016258	20	58522200	0.42435	2.5518	1.35e-07	0.01
BOVINEHD2000016332	20	58638275	0.33419	3.10511	4.86e-09	0.01
BOVINEHD2000016346	20	58674732	0.14947	-2.68159	2.82e-06	0.01
BOVINEHD2000016354	20	58694122	0.35462	2.00734	6.16e-05	0.05
BOVINEHD2000016364	20	58709513	0.3326	3.08062	8.47e-09	0.01
BOVINEHD2000016392	20	58762885	0.37594	2.24238	2.44e-06	0.01
BOVINEHD2000016394	20	58771588	0.35385	2.99366	2.19e-09	0.01
BOVINEHD2000016401	20	58796750	0.31457	-3.24351	3.25e-09	0.01
BOVINEHD2000016445	20	58878031	0.25695	2.33589	2.09e-05	0.05
BOVINEHD2000016463	20	58904206	0.34972	2.50981	2.18e-06	0.01
BOVINEHD2000016464	20	58906478	0.33507	2.96164	1.1e-07	0.01
BOVINEHD2000016465	20	58908876	0.33852	-2.83403	2.58e-07	0.01
BOVINEHD2000016466	20	58911097	0.33852	-2.83403	2.58e-07	0.01
BOVINEHD2000016467	20	58914355	0.33507	-2.96164	1.1e-07	0.01
BOVINEHD2000016468	20	58915583	0.33507	-2.96164	1.1e-07	0.01
BOVINEHD2000016469	20	58916701	0.33507	2.96164	1.1e-07	0.01
BOVINEHD2000016470	20	58917974	0.33507	2.96164	1.1e-07	0.01
BOVINEHD2000016471	20	58919595	0.33507	-2.96164	1.1e-07	0.01
BOVINEHD2000016472	20	58920803	0.33507	2.96164	1.1e-07	0.01
BOVINEHD2000016473	20	58922307	0.33507	2.96164	1.1e-07	0.01
BOVINEHD2000016474	20	58923230	0.33507	-2.96164	1.1e-07	0.01
BOVINEHD2000016475	20	58924069	0.33507	2.96164	1.1e-07	0.01
BOVINEHD2000016476	20	58925004	0.33507	2.96164	1.1e-07	0.01
BOVINEHD2000016477	20	58925687	0.33507	2.96164	1.1e-07	0.01
BOVINEHD2000016478	20	58926579	0.33507	-2.96164	1.1e-07	0.01
BOVINEHD2000016479	20	58927712	0.33507	-2.96164	1.1e-07	0.01
BOVINEHD2000016480	20	58929832	0.33507	2.96164	1.1e-07	0.01
BOVINEHD2000016481	20	58931087	0.33507	2.96164	1.1e-07	0.01
BOVINEHD2000016482	20	58932752	0.33507	2.96164	1.1e-07	0.01
BOVINEHD2000016484	20	58934789	0.33507	2.96164	1.1e-07	0.01
BOVINEHD2000016485	20	58935497	0.33507	-2.96164	1.1e-07	0.01
BOVINEHD2000016486	20	58936512	0.33507	-2.96164	1.1e-07	0.01
BOVINEHD2000016487	20	58938683	0.33507	-2.96164	1.1e-07	0.01
BOVINEHD2000016490	20	58947745	0.33507	-2.96164	1.1e-07	0.01
BOVINEHD2000016491	20	58948689	0.33507	-2.96164	1.1e-07	0.01
BOVINEHD2000016493	20	58961109	0.3439	2.77125	4.64e-07	0.01
BOVINEHD2000016576	20	59199742	0.11625	-2.57617	4.22e-05	0.05
BOVINEHD2000016591	20	59283222	0.18482	-4.09718	2.8e-09	0.01
BOVINEHD2000016639	20	59416887	0.25797	-2.89822	3.33e-07	0.01
BOVINEHD2000016689	20	59484278	0.22282	2.83118	3.47e-06	0.01
BOVINEHD2000016752	20	59621073	0.42219	-2.41297	4.04e-07	0.01
BOVINEHD2000016761	20	59649965	0.24433	-2.58815	4.06e-06	0.01
BOVINEHD2000016838	20	59946467	0.25414	2.37638	3.81e-05	0.05
BOVINEHD2000016884	20	60136543	0.36254	2.18231	1.35e-05	0.05
BOVINEHD2000016887	20	60147560	0.49946	-2.06	1.39e-05	0.05
BOVINEHD2200014396	22	50456817	0.16594	2.22401	4.79e-05	0.05
BOVINEHD2300000828	23	3732744	0.0339	-4.61225	2.97e-05	0.05
BOVINEHD2300000830	23	3736562	0.03363	-4.49354	5.25e-05	0.05
BOVINEHD2300000832	23	3743505	0.03363	-4.49354	5.25e-05	0.05
BOVINEHD2300000834	23	3754505	0.03363	-4.49354	5.25e-05	0.05
BOVINEHD2300000836	23	3768142	0.03363	-4.49354	5.25e-05	0.05
BOVINEHD2300000839	23	3784661	0.03363	-4.49354	5.25e-05	0.05
BOVINEHD2500007120	25	25174707	0.23516	-2.22344	4.19e-05	0.05
BOVINEHD2500007345	25	25895888	0.08722	-3.14484	5.79e-05	0.05
BOVINEHD2500007359	25	25968247	0.08573	-3.24764	4.63e-05	0.05
BOVINEHD2500007361	25	25982436	0.08573	3.24764	4.63e-05	0.05
BOVINEHD2500007363	25	25994305	0.08573	-3.24764	4.63e-05	0.05
BOVINEHD2500007432	25	26308666	0.19277	2.63949	1.13e-06	0.01
BOVINEHD2500007435	25	26317395	0.19189	-2.73715	4.58e-07	0.01
BOVINEHD2500007447	25	26358012	0.15827	2.53111	2.63e-05	0.05
BOVINEHD2500007818	25	27974664	0.39455	-1.84951	3.51e-05	0.05
BOVINEHD4100005273	6	84354117	0.44218	-2.11252	3.14e-05	0.05
BOVINEHD4100005275	6	84446558	0.32901	-2.43852	7.83e-07	0.01
BOVINEHD4100005288	6	87127526	0.26176	2.15838	4.59e-05	0.05
BOVINEHD4100005289	6	87136725	0.09277	3.26383	9.32e-06	0.05
BOVINEHD4100005290	6	87145250	0.47209	-2.09228	1.1e-05	0.05
BOVINEHD4100010520	14	2118405	0.25337	-1.83878	3.6e-05	0.05
BOVINEHD4100010521	14	2135276	0.25979	-1.81938	4.02e-05	0.05
BOVINEHD4100010523	14	2198215	0.27776	-2.01206	3.86e-06	0.01
BOVINEHD4100010524	14	2201929	0.25617	-2.30128	2e-07	0.01
BOVINEHD4100010534	14	2398876	0.46901	1.86815	1.69e-05	0.05
BOVINEHD4100010548	14	2566015	0.31426	-2.26256	1.18e-06	0.01
BOVINEHD4100014793	20	57621273	0.17427	-4.63858	6.97e-10	0.01
BOVINEHD4100014798	20	57989500	0.37993	-2.46818	2.28e-07	0.01
BOVINEHD4100014800	20	58392839	0.48075	2.42151	7.01e-07	0.01
BTA-113303-NO-RS	6	85954909	0.0587	-3.62922	9.35e-06	0.05
BTA-34956-NO-RS	14	1514056	0.39952	-1.86964	3.17e-06	0.01
BTA-35941-NO-RS	14	2276443	0.4614	-1.78078	3.92e-05	0.05
BTA-50951-NO-RS	20	58950986	0.18063	4.86333	1.04e-11	0.01
BTB-01195060	7	56399266	0.38595	-2.28203	1.27e-05	0.05
BTB-01368454	20	58214328	0.35588	2.29178	5.97e-06	0.01
BTB-01635990	20	59945418	0.16845	4.75021	1.4e-09	0.01
BTB-01648552	20	58264762	0.19626	-5.15885	1.09e-15	0.01
BTB-01654826	6	88891318	0.38775	-3.29258	1.74e-11	0.01
HAPMAP30086-BTC-002066	14	2524432	0.37245	2.22824	5.58e-07	0.01
HAPMAP30374-BTC-002159	14	2468020	0.44739	1.83102	2.01e-05	0.05
HAPMAP30383-BTC-005848	14	1489496	0.42175	3.11749	8.75e-16	0.01
HAPMAP30646-BTC-002054	14	2553525	0.32323	2.31956	5.63e-07	0.01
HAPMAP31211-BTA-29377	20	63904923	0.20441	3.8178	3.72e-09	0.01
HAPMAP36620-SCAFFOLD50018_7571	14	3297177	0.45159	1.88028	1.44e-05	0.05
HAPMAP38371-BTA-105598	6	87715723	0.35148	1.98333	3.33e-05	0.05
HAPMAP43767-BTA-113302	6	85646902	0.21348	2.49642	1.65e-06	0.01
HAPMAP50857-BTA-107920	6	86819633	0.4933	2.36107	1.84e-06	0.01
HAPMAP52479-RS29018853	6	79203343	0.35496	2.14535	2.61e-05	0.05
HAPMAP52798-SS46526455	14	1923292	0.4459	-2.66081	1.67e-11	0.01
HAPMAP54015-RS29022799	6	88421804	0.19433	-2.56595	3.14e-06	0.01
HAPMAP54336-RS29010419	6	88132026	0.31565	2.13448	4.65e-05	0.05
HAPMAP60224-RS29001782	6	85178107	0.49222	-2.07789	3.5e-06	0.01
UA-IFASA-2314	20	59514189	0.22414	2.76466	5.09e-06	0.01
UA-IFASA-6329	14	5096531	0.45717	-2.19303	1.05e-06	0.01
UA-IFASA-6878	14	2002873	0.46201	-2.75349	2.37e-12	0.01
UA-IFASA-8997	14	2194228	0.21923	2.27652	1.07e-06	0.01
