# Supplementary material for: Genome-wide association analysis for β-hydroxybutyrate concentration in Milk in Holstein dairy cattle
Source: BMC Genet. 2019 Jul 16;20:58. doi: 10.1186/s12863-019-0761-9 (PMC6636026; doi:10.1186/s12863-019-0761-9)
Supplement: Supplementary file 2 — Excel file describing gene ontology biological process terms (GO terms) enriched among GWAS results using SNP2GO enrichment analysis for subclinical ketosis in first lactation (SCK1) and subclinical ketosis in later lactations (SCK2) (XLSX 24 kb) [file 12863_2019_761_MOESM2_ESM.xlsx]

## Sheet: SCK1_goterms
p.L: Proportion of iterations in which the hypergeometric sampling found less or equal candidate regions that observed										child.GOs
p.G: Proportion of iterations in which the hypergeometric sampling found more or equal candidate regions than observed
g: Number of genomic regions associated with the significant GO term having at least one candidate SNP
G: Total number of genomic regions associated with the significant GO term
nc: Number of candidate SNPs located in G
mc: Number of non-candidate SNPs located in G
child.Gos: Child terms that are also significantly enriched with candidate SNPs										GO:0042359
GO	P	FDR	p.L	p.G	g	G	nc	mc	GO.def
GO:0072562	2.2501e-08	5.71676e-05	0.00082	1	1	87	4	216	A phospholipid microvesicle that is derived from any of several cell types, such as platelets, blood cells, endothelial cells, or others, and contains membrane receptors as well as other proteins characteristic of the parental cell. Microparticles are heterogeneous in size, and are characterized as microvesicles free of nucleic acids.
GO:0005496	2.4405e-07	0.000413366	0.00765	1	1	60	4	464	Interacting selectively and non-covalently with a steroid, any of a large group of substances that have in common a ring system based on 1,2-cyclopentanoperhydrophenanthrene.
GO:0051180	3.89385e-09	1.18716e-05	0.05712	1	1	29	4	148	The directed movement of vitamins into, out of or within a cell, or between cells, by means of some agent such as a transporter or pore. A vitamin is one of a number of unrelated organic substances that occur in many foods in small amounts and that are necessary in trace amounts for the normal metabolic functioning of the body.
GO:0051183	2.63722e-11	1.34006e-07	0.00217	1	1	19	4	40	Enables the directed movement of vitamins into, out of or within a cell, or between cells. A vitamin is one of a number of unrelated organic substances that occur in many foods in small amounts and that are necessary in trace amounts for the normal metabolic functioning of the body.
GO:0042359	7.85532e-11	2.99366e-07	0.03862	1	1	14	4	51	The chemical reactions and pathways involving vitamin D, any of a group of related, fat-soluble compounds that are derived from delta-5,7 steroids and play a central role in calcium metabolism. Specific forms of vitamin D include calciferol (ergocalciferol; vitamin D2) and cholecalciferol (calciol; vitamin D3).
GO:0006766	2.73772e-08	5.96197e-05	0.00278	1	1	47	4	200	The chemical reactions and pathways involving vitamins. Vitamin is a general term for a number of unrelated organic substances that occur in many foods in small amounts and that are necessary in trace amounts for the normal metabolic functioning of the body. Vitamins may be water-soluble or fat-soluble and usually serve as components of coenzyme systems.
GO:0019842	3.50796e-08	6.68443e-05	0.00062	1	1	60	4	284	Interacting selectively and non-covalently with a vitamin, one of a number of unrelated organic substances that occur in many foods in small amounts and that are necessary in trace amounts for the normal metabolic functioning of the body.

## Sheet: SCK2_goterms
p.L: Proportion of iterations in which the hypergeometric sampling found less or equal candidate regions that observed
p.G: Proportion of iterations in which the hypergeometric sampling found more or equal candidate regions than observed
g: Number of genomic regions associated with the significant GO term having at least one candidate SNP
G: Total number of genomic regions associated with the significant GO term
nc: Number of candidate SNPs located in G
mc: Number of non-candidate SNPs located in G
child.Gos: Child terms that are also significantly enriched with candidate SNPs
GO	P	FDR	p.L	p.G	g	G	nc	mc	GO.def	child.GOs
GO:0016021	1.99068e-06	0.00038905	0	1	20	5483	55	27660	The component of a membrane consisting of the gene products and protein complexes having at least some part of their peptide sequence embedded in the hydrophobic region of the membrane.	GO:0005887
GO:0005886	1.5779e-06	0.000320714	0	1	13	4077	50	23630	The membrane surrounding a cell that separates the cell from its external environment. It consists of a phospholipid bilayer and associated proteins.	GO:0005887,GO:0016323,GO:0031226
GO:0016310	4.00711e-07	9.85233e-05	0	1	4	1816	40	11104	The process of introducing a phosphate group into a molecule, usually with the formation of a phosphoric ester, a phosphoric anhydride or a phosphoric amide.	GO:0006468
GO:0016301	2.99555e-15	1.82657e-12	0	1	3	730	40	5548	Catalysis of the transfer of a phosphate group, usually from ATP, to a substrate molecule.	GO:0004672,GO:0004674,GO:0005003
GO:0016740	1.09535e-09	3.47866e-07	0	1	11	2046	49	12279	Catalysis of the transfer of a group, e.g. a methyl group, glycosyl group, acyl group, phosphorus-containing, or other groups, from one compound (generally regarded as the donor) to another compound (generally regarded as the acceptor). Transferase is the systematic name for any enzyme of EC class 2.	GO:0004672,GO:0004674,GO:0005003,GO:0016301,GO:0016772,GO:0016773
GO:0005524	9.10232e-11	3.44371e-08	0	1	4	1249	45	8911	Interacting selectively and non-covalently with ATP, adenosine 5'-triphosphate, a universally important coenzyme and enzyme regulator.
GO:0000166	1.39675e-08	4.01738e-06	0	1	5	1814	46	11544	Interacting selectively and non-covalently with a nucleotide, any compound consisting of a nucleoside that is esterified with (ortho)phosphate or an oligophosphate at any hydroxyl group on the ribose or deoxyribose.	GO:0005524,GO:0017076,GO:0032559
GO:0005089	8.62975e-28	1.31552e-24	0	1	1	76	30	1019	Stimulates the exchange of guanyl nucleotides associated with a GTPase of the Rho family. Under normal cellular physiological conditions, the concentration of GTP is higher than that of GDP, favoring the replacement of GDP by GTP in association with the GTPase.
GO:0035023	6.84244e-31	1.30383e-27	0	1	1	119	30	1213	Any process that modulates the frequency, rate or extent of Rho protein signal transduction.
GO:0043547	1.61904e-12	7.71268e-10	0	1	2	440	32	4455	Any process that activates or increases the activity of a GTPase.
GO:0007264	8.92697e-14	4.53609e-11	0	1	1	376	30	3465	Any series of molecular signals in which a small monomeric GTPase relays one or more of the signals.	GO:0007265,GO:0007266,GO:0035023,GO:0046578,GO:0051056
GO:0005085	1.27215e-19	1.02067e-16	0	1	1	185	30	2071	Stimulates the exchange of guanyl nucleotides associated with a GTPase. Under normal cellular physiological conditions, the concentration of GTP is higher than that of GDP, favoring the replacement of GDP by GTP in association with the GTPase.	GO:0005088,GO:0005089
GO:0006811	3.56045e-05	0.00537381	0	1	4	1146	30	8483	The directed movement of charged atoms or small charged molecules into, out of or within a cell, or between cells, by means of some agent such as a transporter or pore.	GO:0006817,GO:0006820,GO:0015698,GO:0034220,GO:0035435,GO:0098656
GO:0065009	8.47233e-07	0.00018993	0	1	8	2271	47	14780	Any process that modulates the frequency, rate or extent of a molecular function, an elemental biological activity occurring at the molecular level, such as catalysis or binding.	GO:0043087,GO:0043547,GO:0043085,GO:0050790,GO:0051345
GO:0034220	6.87435e-07	0.000158777	0	1	3	807	29	6667	A process in which an ion is transported from one side of a membrane to the other by means of some agent such as a transporter or pore.	GO:0035435,GO:0098656
GO:0051056	5.78313e-19	4.4079e-16	0	1	1	205	30	2211	Any process that modulates the frequency, rate or extent of small GTPase mediated signal transduction.	GO:0035023,GO:0046578
GO:0006468	8.4278e-09	2.51909e-06	0	1	4	1513	40	9338	The process of introducing a phosphate group on to a protein.
GO:0004672	2.27432e-15	1.44457e-12	0	1	2	565	38	4529	Catalysis of the phosphorylation of an amino acid residue in a protein, usually according to the reaction: a protein + ATP = a phosphoprotein + ADP.	GO:0004674,GO:0005003
GO:0005887	1.7168e-14	9.69292e-12	0	1	5	939	37	6948	The component of the plasma membrane consisting of the gene products and protein complexes having at least some part of their peptide sequence embedded in the hydrophobic region of the membrane.
GO:0001503	2.64735e-14	1.44129e-11	0	1	1	287	24	2022	The formation of bone or of a bony substance, or the conversion of fibrous tissue or of cartilage into bone or a bony substance.	GO:0030278,GO:0030282,GO:0030500
GO:0004674	1.7799e-12	8.1624e-10	0	1	1	376	30	2724	Catalysis of the reactions: ATP + protein serine = ADP + protein serine phosphate, and ATP + protein threonine = ADP + protein threonine phosphate.
GO:0043085	3.73404e-08	1.03494e-05	0	1	4	1108	35	7972	Any process that activates or increases the activity of an enzyme.	GO:0043547,GO:0051345
GO:0071944	2.33632e-06	0.000438939	0	1	13	4178	50	24481	The part of a cell encompassing the cell cortex, the plasma membrane, and any external encapsulating structures.	GO:0005886,GO:0005887,GO:0016323,GO:0031226
GO:0005215	5.05361e-08	1.35153e-05	0	1	6	1207	36	8326	Enables the directed movement of substances (such as macromolecules, small molecules, ions) into, out of or within a cell, or between cells.	GO:0022857,GO:0008509,GO:0015075,GO:0015114,GO:0051183,GO:0022891,GO:0022892
GO:0009749	2.19759e-06	0.00041875	0	1	1	78	8	487	Any process that results in a change in state or activity of a cell or an organism (in terms of movement, secretion, enzyme production, gene expression, etc.) as a result of a glucose stimulus.	GO:0035773,GO:0061178,GO:0071333
GO:0001678	1.14009e-06	0.000238075	0	1	1	68	8	445	A cellular homeostatic process involved in the maintenance of an internal steady state of glucose within a cell or between a cell and its external environment.	GO:0035773,GO:0061178,GO:0071333
GO:0050790	1.12867e-09	3.5113e-07	0	1	8	1797	47	11927	Any process that modulates the activity of an enzyme.	GO:0043087,GO:0043547,GO:0043085,GO:0051345
GO:0016323	4.43265e-05	0.00649725	0.0005	0.99999	3	117	7	685	The region of the plasma membrane that includes the basal end and sides of the cell. Often used in reference to animal polarized epithelial membranes, where the basal membrane is the part attached to the extracellular matrix, or in plant cells, where the basal membrane is defined with respect to the zygotic axis.
GO:0005088	6.14766e-24	6.69393e-21	0	1	1	119	30	1414	Stimulates the exchange of guanyl nucleotides associated with a GTPase of the Ras superfamily. Under normal cellular physiological conditions, the concentration of GTP is higher than that of GDP, favoring the replacement of GDP by GTP in association with the GTPase.	GO:0005089
GO:0016772	5.21797e-14	2.74285e-11	0	1	3	862	40	6117	Catalysis of the transfer of a phosphorus-containing group from one compound (donor) to another (acceptor).	GO:0004672,GO:0004674,GO:0005003,GO:0016301,GO:0016773
GO:0022857	1.07749e-05	0.00178536	0	1	3	951	29	7349	Enables the transfer of a substance from one side of a membrane to the other.	GO:0008509,GO:0015075,GO:0015114,GO:0022891
GO:0022892	5.68049e-06	0.00097296	0	1	4	1014	30	7509	Enables the directed movement of a specific substance or group of related substances (such as macromolecules, small molecules, ions) into, out of or within a cell, or between cells.	GO:0008509,GO:0015075,GO:0015114,GO:0022891
GO:0006820	2.76612e-18	1.91667e-15	0	1	3	345	29	2220	The directed movement of anions, atoms or small molecules with a net negative charge, into, out of or within a cell, or between cells, by means of some agent such as a transporter or pore.	GO:0006817,GO:0015698,GO:0035435,GO:0098656
GO:0051345	4.47582e-11	1.74947e-08	0	1	3	654	33	5589	Any process that activates or increases the frequency, rate or extent of hydrolase activity, the catalysis of the hydrolysis of various bonds.	GO:0043547
GO:0048513	3.35285e-05	0.00516271	0	1	9	2354	45	15749	Development of a tissue or tissues that work together to perform a specific function or functions. Development pertains to the process whose specific outcome is the progression of a structure over time, from its formation to the mature structure. Organs are commonly observed as visibly distinct structures, but may also exist as loosely associated clusters of cells that work together to perform a …	GO:0021537,GO:0021543,GO:0021670,GO:0021761,GO:0021766,GO:0030282,GO:0030500,GO:0031214
GO:0030282	2.92924e-29	4.96148e-26	0	1	1	79	24	418	The deposition of hydroxyapatite, a form of calcium phosphate with the formula Ca10(PO4)6(OH)2, in bone tissue.	GO:0030500
GO:0031226	2.14007e-13	1.05236e-10	0	1	5	988	37	7256	The component of the plasma membrane consisting of the gene products and protein complexes having either part of their peptide sequence embedded in the hydrophobic region of the membrane or some other covalently attached group such as a GPI anchor that is similarly embedded in the membrane.	GO:0005887
GO:0046883	2.67825e-05	0.004209	0	1	1	140	8	922	Any process that modulates the frequency, rate or extent of the regulated release of a hormone from a cell.	GO:0050796,GO:0061178,GO:0090276
GO:0030278	1.86209e-20	1.57699e-17	0	1	1	144	24	1043	Any process that modulates the frequency, rate or extent of bone formation.	GO:0030500
GO:0007265	2.2768e-18	1.65274e-15	0	1	1	263	30	2326	A series of molecular signals within the cell that are mediated by a member of the Ras superfamily of proteins switching to a GTP-bound active state.	GO:0007266,GO:0035023,GO:0046578
GO:0043087	3.02262e-17	2.00334e-14	0	1	3	487	40	5217	Any process that modulates the rate of GTP hydrolysis by a GTPase.	GO:0043547
GO:0007266	1.51387e-23	1.5385e-20	0	1	1	152	30	1477	A series of molecular signals within the cell that are mediated by a member of the Rho family of proteins switching to a GTP-bound active state.	GO:0035023
GO:0050796	1.17652e-07	3.03982e-05	5e-05	1	1	88	8	759	Any process that modulates the frequency, rate or extent of the regulated release of insulin.	GO:0061178
GO:1902531	5.04694e-07	0.00012212	0	1	4	1297	33	7867	Any process that modulates the frequency, rate or extent of intracellular signal transduction.	GO:0035023,GO:0046578,GO:0051056
GO:0021766	9.48804e-11	3.44371e-08	0	1	1	50	8	300	The progression of the hippocampus over time from its initial formation until its mature state.
GO:0016773	1.44766e-14	8.48773e-12	0	1	2	665	38	5225	Catalysis of the transfer of a phosphorus-containing group from one compound (donor) to an alcohol group (acceptor).	GO:0004672,GO:0004674,GO:0005003
GO:0030073	7.45693e-07	0.000169662	1e-05	1	1	112	8	947	The regulated release of proinsulin from secretory granules (B granules) in the B cells of the pancreas; accompanied by cleavage of proinsulin to form mature insulin.	GO:0050796,GO:0035773,GO:0061178
GO:0006796	5.81839e-05	0.00828931	0	1	7	2484	44	15338	The chemical reactions and pathways involving the phosphate group, the anion or salt of any phosphoric acid.	GO:0006468,GO:0016310
GO:0021670	8.76744e-07	0.00019093	0.05931	1	1	10	4	86	The process whose specific outcome is the progression of the lateral ventricles over time, from the formation to the mature structure. The two lateral ventricles are a cavity in each of the cerebral hemispheres derived from the cavity of the embryonic neural tube. They are separated from each other by the septum pellucidum, and each communicates with the third ventricle by the foramen of Monro, t…
GO:0070286	4.38526e-05	0.00649018	0.00259	1	1	28	4	238	The aggregation, arrangement and bonding together of a set of components to form an axonemal dynein complex, a dynein complex found in eukaryotic cilia and flagella, in which the motor domain heads interact with adjacent microtubules to generate a sliding force which is converted to a bending motion.	GO:0036158
GO:0036158	4.38683e-06	0.000768653	0.01755	1	1	16	4	131	The aggregation, arrangement and bonding together of a set of components to form an axonemal dynein outer arm, an outer arm structure present on the outer doublet microtubules of ciliary and flagellar axonemes.
GO:0009888	1.12357e-05	0.00184168	0	1	6	1336	32	8979	The process whose specific outcome is the progression of a tissue over time, from its formation to the mature structure.	GO:0030282,GO:0030500,GO:0031214
GO:0031214	3.02692e-27	4.19476e-24	0	1	1	97	24	511	Formation of hard tissues that consist mainly of inorganic compounds, and also contain a small amounts of organic matrices that are believed to play important roles in their formation.	GO:0030282,GO:0030500
GO:0030500	2.78219e-31	6.05882e-28	0	1	1	56	24	333	Any process that modulates the frequency, rate or extent of bone mineralization.
GO:0098656	9.40008e-26	1.10227e-22	0	1	2	145	28	1004	A process in which an anion is transported from one side of a membrane to the other by means of some agent such as a transporter or pore.	GO:0035435
GO:0006817	4.40983e-41	1.34447e-37	0	1	1	19	24	124	The directed movement of phosphate into, out of or within a cell, or between cells, by means of some agent such as a transporter or pore.	GO:0035435
GO:0061178	2.08431e-11	8.58736e-09	0	1	1	31	8	298	Any process that modulates the frequency, rate or extent of the regulated release of insulin that contributes to the response of a cell to glucose.
GO:0008509	1.06502e-21	1.01469e-18	0	1	2	178	28	1264	Enables the transfer of a negatively charged ion from one side of a membrane to the other.	GO:0015114
GO:0046578	5.66106e-21	5.07631e-18	0	1	1	183	30	1829	Any process that modulates the frequency, rate or extent of Ras protein signal transduction.	GO:0035023
GO:0008569	6.67464e-05	0.00924983	0.001	1	1	16	4	368	Catalysis of movement along a microtubule toward the minus end, coupled to the hydrolysis of ATP.
GO:0021537	2.36579e-06	0.000438939	0	1	2	173	12	1745	The process whose specific outcome is the progression of the telencephalon over time, from its formation to the mature structure. The telencephalon is the paired anteriolateral division of the prosencephalon plus the lamina terminalis from which the olfactory lobes, cerebral cortex, and subcortical nuclei are derived.	GO:0021543,GO:0021670,GO:0021766
GO:0015075	9.73401e-07	0.000207897	0	1	3	732	29	6282	Enables the transfer of an ion from one side of a membrane to the other.	GO:0008509,GO:0015114
GO:0001883	5.44411e-10	1.80413e-07	0	1	4	1594	45	10051	Interacting selectively and non-covalently with a purine nucleoside, a compound consisting of a purine base linked either to ribose or deoxyribose.	GO:0005524
GO:0048013	1.599e-06	0.000320725	0	1	1	32	8	453	The series of molecular signals generated as a consequence of an ephrin receptor binding to an ephrin.
GO:0005003	8.68201e-07	0.00019093	0.00011	1	1	13	8	303	Combining with an ephrin to initiate a change in cell activity.
GO:0009743	9.27338e-06	0.00155344	0	1	1	87	8	613	Any process that results in a change in state or activity of a cell or an organism (in terms of movement, secretion, enzyme production, gene expression, etc.) as a result of a carbohydrate stimulus.	GO:0009749,GO:0035773,GO:0061178,GO:0071322,GO:0071333
GO:0035435	1.43008e-44	5.45005e-41	0	1	1	14	24	83	The directed movement of phosphate across a membrane by means of some agent such as a transporter or pore.
GO:0015114	1.01306e-39	2.57385e-36	0	1	1	14	24	83	Enables the transfer of phosphate (PO4 3-) ions from one side of a membrane to the other.
GO:0015698	1.70104e-26	2.16089e-23	0	1	2	138	28	941	The directed movement of inorganic anions into, out of or within a cell, or between cells, by means of some agent such as a transporter or pore. Inorganic anions are atoms or small molecules with a negative charge which do not contain carbon in covalent linkage.	GO:0006817,GO:0035435
GO:0071333	5.14833e-07	0.000122627	0	1	1	53	8	388	Any process that results in a change in state or activity of a cell (in terms of movement, secretion, enzyme production, gene expression, etc.) as a result of a glucose stimulus.	GO:0035773,GO:0061178
GO:0005858	2.38992e-06	0.000438939	0.00568	1	1	14	4	199	A dynein complex found in eukaryotic cilia and flagella; the motor domain heads interact with adjacent microtubules to generate a sliding force which is converted to a bending motion.
GO:0023051	6.19817e-07	0.000145361	0	1	9	2285	47	14556	Any process that modulates the frequency, rate or extent of a signaling process.	GO:0050796,GO:0035023,GO:0046578,GO:0046883,GO:0051056,GO:0061178,GO:0090276,GO:1902531
GO:0051183	9.81932e-07	0.000207897	0.00222	1	1	19	4	40	Enables the directed movement of vitamins into, out of or within a cell, or between cells. A vitamin is one of a number of unrelated organic substances that occur in many foods in small amounts and that are necessary in trace amounts for the normal metabolic functioning of the body.
GO:0022891	3.22933e-06	0.000572417	0	1	3	859	29	6763	Enables the transfer of a specific substance or group of related substances from one side of a membrane to the other.	GO:0008509,GO:0015075,GO:0015114
GO:0042359	2.42894e-06	0.000440795	0.0369	1	1	14	4	51	The chemical reactions and pathways involving vitamin D, any of a group of related, fat-soluble compounds that are derived from delta-5,7 steroids and play a central role in calcium metabolism. Specific forms of vitamin D include calciferol (ergocalciferol; vitamin D2) and cholecalciferol (calciol; vitamin D3).
GO:0031224	1.92682e-06	0.00038146	0	1	20	5537	55	28275	The component of a membrane consisting of the gene products having some covalently attached portion, for example part of a peptide sequence or some other covalently attached group such as a GPI anchor, which spans or is embedded in one or both leaflets of the membrane.	GO:0016021,GO:0005887,GO:0031226
GO:0097485	4.02815e-05	0.00602011	0	1	1	146	8	1991	The process in which the migration of a neuron projection is directed to a specific target site in response to a combination of attractive and repulsive cues.
GO:0030072	6.1992e-05	0.00875006	0	1	1	144	8	1040	The regulated release of a peptide hormone from a cell.	GO:0050796,GO:0030073,GO:0035773,GO:0061178,GO:0090276
GO:0021761	5.15754e-08	1.35554e-05	0	1	1	66	8	392	The progression of the limbic system over time from its initial formation until its mature state. The limbic system is a collection of structures in the brain involved in emotion, motivation and emotional aspects of memory.	GO:0021766
GO:0036094	2.97285e-10	1.02996e-07	0	1	6	1948	50	12253	Interacting selectively and non-covalently with a small molecule, any low molecular weight, monomeric, non-encoded molecule.	GO:0000166,GO:0001882,GO:0001883,GO:0005524,GO:0017076,GO:0032549,GO:0032559
GO:0021543	6.53042e-06	0.00110611	0	1	1	114	8	1272	The process whose specific outcome is the progression of the pallium over time, from its formation to the mature structure. The pallium is the roof region of the telencephalon.	GO:0021766
GO:0032549	5.77189e-10	1.87206e-07	0	1	4	1596	45	10069	Interacting selectively and non-covalently with a ribonucleoside, a compound consisting of a purine or pyrimidine nitrogenous base linked to ribose.	GO:0005524
GO:0090276	2.5201e-07	6.29778e-05	1e-05	1	1	107	8	819	Any process that modulates the rate, frequency, or extent of the regulated release of a peptide hormone from secretory granules.	GO:0050796,GO:0061178
GO:0097367	9.82378e-09	2.87988e-06	0	1	5	1828	46	11785	Interacting selectively and non-covalently with a carbohydrate derivative.	GO:0001882,GO:0001883,GO:0005524,GO:0032549,GO:0032559
GO:0071322	2.0692e-06	0.000399277	0	1	1	57	8	504	Any process that results in a change in state or activity of a cell (in terms of movement, secretion, enzyme production, gene expression, etc.) as a result of a carbohydrate stimulus.	GO:0035773,GO:0061178,GO:0071333
GO:0001882	4.27085e-10	1.44678e-07	0	1	4	1600	45	10083	Interacting selectively and non-covalently with a nucleoside, a compound consisting of a purine or pyrimidine nitrogenous base linked either to ribose or deoxyribose.	GO:0001883,GO:0005524,GO:0032549
GO:0035773	9.48804e-11	3.44371e-08	0	1	1	35	8	300	The regulated release of proinsulin from secretory granules (B granules) in the B cells of the pancreas; accompanied by cleavage of proinsulin to form mature insulin, in response to a glucose stimulus.	GO:0061178
GO:0010646	4.78393e-06	0.000828707	0	1	8	2261	45	14403	Any process that modulates the frequency, rate or extent of cell communication. Cell communication is the process that mediates interactions between a cell and its surroundings. Encompasses interactions such as signaling or attachment between one cell and another cell, between a cell and an extracellular matrix, or between a cell and any other aspect of its environment.	GO:0050796,GO:0035023,GO:0046578,GO:0046883,GO:0051056,GO:0061178,GO:0090276,GO:1902531
GO:0017076	2.48006e-08	7.00111e-06	0	1	4	1621	45	10410	Interacting selectively and non-covalently with purine nucleotides, any compound consisting of a purine nucleoside esterified with (ortho)phosphate.	GO:0005524,GO:0032559
GO:0098772	1.32502e-06	0.000272954	0	1	2	1039	32	7853	A molecular function that modulates the activity of a gene product or complex. Examples include enzyme regulators and channel regulators.	GO:0005085,GO:0005088,GO:0005089
GO:0032559	1.90383e-05	0.00302313	0	1	4	1268	45	9159	Interacting selectively and non-covalently with an adenyl ribonucleotide, any compound consisting of adenosine esterified with (ortho)phosphate or an oligophosphate at any hydroxyl group on the ribose moiety.	GO:0005524
